# Supplementary material for: Generation of an In Vitro Cartilage Aging Model Using Human Sera from Old Donors
Source: Bioengineering (Basel). 2025 Jul 30;12(8):823. doi: 10.3390/bioengineering12080823 (PMC12383633; doi:10.3390/bioengineering12080823)
Supplement: Supplementary file 1 [file bioengineering-12-00823-s001.zip]

Archive with 1 entries (1 files):
- bioengineering-3654348-supplementary.pdf
